# Supplementary material for: Probability-based preservational variations within the early Cambrian Chengjiang biota (China)
Source: PeerJ. 2022 Aug 23;10:e13869. doi: 10.7717/peerj.13869 (PMC9415357; doi:10.7717/peerj.13869)
Supplement: Supplemental Information 1 — Occurrence data is inventoried (1 = present; 0 = absent). When the p-value of the Spearman test is above 0.05, it means that there is no correlation. [file peerj-10-13869-s001.xlsx]

## Sheet: Data
		Chengjiang Biota										Summary statistics
		A	B	C	D	E	Number of tissues per taxon					Lob	Ann	Brach	Chor	Hyo	Pria	Vet	Arth	Rad	Cte	Cni
Lobopodia	Antennacanthopodia		1	1		1	3			Index 1	Number of genera	8	3	8	6	3	12	8	56	8	6	3	Hou et al., 2017 and collections of Yunnan University
Lobopodia	Cardiodictyon		1	1		1	3			Index 2	Number of specimens	2000	10	10000	500	1000	20000	300	100000	1000	20	1000	Hou et al., 2017 and collections of Yunnan University
Lobopodia	Diania		1	1			2			Index 3	Number of tissues per taxon	2.75	2	2.87	2	1	2.91	2.14	2.07	1.87	1.66	1	Saleh et al., 2020
Lobopodia	Hallucigenia		1	1		1	3			Index 4	Proportion of internal organs	0.75	0.67	0.87	1	0	0.91	0.71	0.44	0.375	_	_	Saleh et al., 2020
Lobopodia	Luolishania		1	1		1	3				Confidence interval lower limit	0.43	0.23	0.51	0.7	0	0.69	37	0.32	0.12	_	_
Lobopodia	Microdictyon	1		1			2				Confidence interval upper limit	0.94	0.95	0.97	1	0.6	0.99	0.93	0.57	0.68	_	_
Lobopodia	Onychodictyon	1		1		1	3
Lobopodia	Paucipodia		1	1		1	3
					Total Internal Organs	6
					P(E)	0.75
					Average number of tissues per taxon		2.75
Annelida	Archaeogolfingia			1		1	2
Annelida	Cambrosipunculus			1		1	2
Annelida	Maotianchaeta		1	1			2
					Total Internal Organs	2
					P(E)	0.666667
					Average number of tissues per taxon		2
Brachiopoda	Diandongia	1	1	1		1	4
Brachiopoda	Heliomedusa	1	1			1	3
Brachiopoda	Kutorgina	1		1		1	3
Brachiopoda	Lingulella	1		1		1	3
Brachiopoda	Lingulellotreta	1		1		1	3
Brachiopoda	Longtancunella	1		1		1	3
Brachiopoda	Wangyuia	1					1
Brachiopoda	Yuganotheca	1		1		1	3
					Total Internal Organs	7
					P(E)	0.875
					Average number of tissues per taxon		2.875
Chordata	Cathaymyrus				1	1	2
Chordata	Haikouichthys				1	1	2
Chordata	Myllokunmingia				1	1	2
Chordata	Shankouclava			1		1	2
Chordata	Zhongjianichthys				1	1	2
Chordata	Zhongxiniscus				1	1	2
					Total Internal Organs	6
					P(E)	1
					Average number of tissues per taxon		2
Cnidaria	Archisaccophylia				1		1
Cnidaria	Priscapennamarina				1		1
Cnidaria	Xianguangia				1		1
					Total Internal Organs	0
					P(E)	0
					Average number of tissues per taxon		1
Ctenophora	Batofasciculus		1				1
Ctenophora	Galeactena		1		1		2
Ctenophora	Gemmactena		1		1		2
Ctenophora	Maotianoascus		1		1		2
Ctenophora	Sinoascus				1		1
Ctenophora	Thaumactena		1		1		2
					Total Internal Organs	0
					P(E)	0
					Average number of tissues per taxon		1.66667
Hyoliths	Ambrolinevitus	1					1
Hyoliths	Glossolites	1					1
Hyoliths	Linevitus	1					1
					Total Internal Organs	0
					P(E)	0
					Average number of tissues per taxon		1
Priapulida	Acosmia	1		1		1	3
Priapulida	Corynetis	1		1		1	3
Priapulida	Cricocosmia	1		1		1	3
Priapulida	Eximipriapulus	1		1		1	3
Priapulida	Mafangscolex	1		1		1	3
Priapulida	Maotianshania	1		1		1	3
Priapulida	Omnidens	1		1			2
Priapulida	Palaeopriapulites	1		1		1	3
Priapulida	Paraselkirkia	1		1		1	3
Priapulida	Sicyphorus	1		1		1	3
Priapulida	Tabelliscolex	1		1		1	3
Priapulida	Xiaoheiqingella	1		1		1	3
					Total Internal Organs	11
					P(E)	0.916667
					Average number of tissues per taxon		2.91667
Vetulicolia	Pomatrum			1		1	2
Vetulicolia	Vetulicola			1		1	2
Vetulicolia	Banffia		1	1		1	3
Vetulicolia	Didazoon			1			1
Vetulicolia	Beidazoon		1	1		1	3
Vetulicolia	Xidazoon		1	1		1	3
Vetulicolia	Heteromorphus			1			1
					Total Internal Organs	5
					P(E)	0.714286
					Average number of tissues per taxon		2.14286
Radiodonta	Amplectobelua		1	1		1	3
Radiodonta	Anomalocaris		1	1		1	3
Radiodonta	Cucumericrus		1	1			2
Radiodonta	Lyrarapax		1	1		1	3
Radiodonta	Cambroaster		1				1
Radiodonta	Ramskoeldia			1			1
Radiodonta	Houcaris			1			1
Radiodonta	Lenisicaris			1			1
					Total Internal Organs	3
					P(E)	0.375
					Average number of tissues per taxon		1.875
Arthropoda	Acanthomeridion		1				1
Arthropoda	Alalcomenaeus		1	1		1	3
Arthropoda	Branchiocaris		1	1		1	3
Arthropoda	Canadaspis		1	1		1	3
Arthropoda	Chengjiangocaris		1	1		1	3
Arthropoda	Chuandianella		1	1			2
Arthropoda	Cindarella		1			1	2
Arthropoda	Clypecaris		1	1		1	3
Arthropoda	Combinivalvula					1	1
Arthropoda	Dongshanocaris		1				1
Arthropoda	Eoredlichia	1	1				2
Arthropoda	Ercaia			1			1
Arthropoda	Ercaicunia	1		1		1	3
Arthropoda	Forfexicaris		1	1			2
Arthropoda	Fortiforceps		1	1		1	3
Arthropoda	Fuxianhuia		1	1		1	3
Arthropoda	Haikoucaris		1	1		1	3
Arthropoda	Isoxys		1	1			2
Arthropoda	Jianfengia		1	1			2
Arthropoda	Kuamaia		1			1	2
Arthropoda	Kuanyangia	1	1				2
Arthropoda	Kunmingella	1	1			1	3
Arthropoda	Kunyangella	1	1				2
Arthropoda	Kwanyinaspis		1				1
Arthropoda	Leanchoilia		1	1		1	3
Arthropoda	Liangshanella			1			1
Arthropoda	Malongella			1			1
Arthropoda	Malungia	1	1				2
Arthropoda	Misszhouia		1	1		1	3
Arthropoda	Naraoia		1	1		1	3
Arthropoda	Occacaris		1	1			2
Arthropoda	Odaraia		1	1			2
Arthropoda	Parapalaeomerus		1				1
Arthropoda	Parapeytoia		1	1		1	3
Arthropoda	Pectocaris		1				1
Arthropoda	Primicaris			1		1	2
Arthropoda	Pseudoiulia		1	1		1	3
Arthropoda	Pygmaclypeatus		1			1	2
Arthropoda	Retifacies		1	1		1	3
Arthropoda	Rhombicalvaria	1	1				2
Arthropoda	Saperion		1				1
Arthropoda	Shankouia		1	1		1	3
Arthropoda	Sidneyia		1	1			2
Arthropoda	Sinoburius		1				1
Arthropoda	Skioldia		1				1
Arthropoda	Squamacula		1			1	2
Arthropoda	Synophalos		1	1			2
Arthropoda	Tanglangia		1	1		1	3
Arthropoda	Tsunyidiscus	1	1				2
Arthropoda	Urokodia		1				1
Arthropoda	Waptia		1	1			2
Arthropoda	Wutingaspis	1	1				2
Arthropoda	Wutingella			1			1
Arthropoda	Xandarella		1			1	2
Arthropoda	Yunnanocaris		1	1			2
Arthropoda	Yunnanocephalus	1	1				2
					Total Internal Organs	25
					P(E)	0.446429
					Average number of tissues per taxon		2.07143

## Sheet: Correlation
											There is no correlation between diversity and abundance indices (1 and 2) and the purely preservational index (4)
											INDEX 1
											x axis	y axis = N of genera (Log scale)
											1	Annelida	0.477121								Spearman test (permutations)
											2	Cnidaria	0.477121								INDEX 1	INDEX 2	INDEX 3	INDEX 4
											3	Hyoliths	0.477121							INDEX 1		0.0222	0.006	0.6294
											4	Chordata	0.778151							INDEX 2			0.1762	0.9298
											5	Ctenophora	0.778151							INDEX 3				0.1624
											6	Vetulicolia	0.845098							INDEX 4
											7	Brachiopoda	0.90309							p< 0.05	correlation
											8	Radiodonta	0.90309							p>0.05	no correlation
											9	Lobopodia	0.90309							Indices 1 and 2 are correlated meaning that most diverse taxa are those having most specimens. INDEX 3 (Number of tissues per taxon) reflects partially the original anatomy in addition to preservation as indicated in the Material and Methods section and thus it is not expected to correlate with INDEX 4. Note how internal organs index (INDEX 4) is not correlated to any of the other indices. This m…
											10	Priapulida	1.07918
											11	Euarhtropoda	1.77815
											INDEX 2
											x axis	y axis = N of specimens (Log scale)
											1	Annelida	1
											2	Cnidaria	3
											3	Hyoliths	3.30103
											4	Chordata	2.69897
											5	Ctenophora	1.30103
											6	Vetulicolia	2.47712
											7	Brachiopoda	4
											8	Radiodonta	3
											9	Lobopodia	3.30103
											10	Priapulida	4.30103
											11	Euarhtropoda	5
											INDEX 3
											x axis	y axis = N of tissues per taxon
											1	Annelida	2
											2	Cnidaria	1
											3	Hyoliths	1
											4	Chordata	2
											5	Ctenophora	1.66
											6	Vetulicolia	2.28
											7	Brachiopoda	2.87
											8	Radiodonta	1.87
											9	Lobopodia	2.75
											10	Priapulida	2.91
											11	Euarhtropoda	2.07
											INDEX 4
											x axis	y axis = Proportion of internal organs
											1	Annelida	0.66
											2	Cnidaria	_
											3	Hyoliths	0						Note how the regression curve shape is different between index 1 and 2 on one hand and 3 and 4 on the other hand.
											4	Chordata	1
											5	Ctenophora	_
											6	Vetulicolia	0.71
											7	Brachiopoda	0.87
											8	Radiodonta	0.37
											9	Lobopodia	0.75
											10	Priapulida	0.91
											11	Euarhtropoda	0.44
